# Supplementary material for: Lipoprotein Combine Index Is Associated with Multi-Compartment Oxidative Stress in Clinically Stable Peritoneal Dialysis Patients: A Cross-Sectional Study
Source: Biomedicines. 2026 Feb 18;14(2):456. doi: 10.3390/biomedicines14020456 (PMC12938693; doi:10.3390/biomedicines14020456)
Supplement: Supplementary file 1 [file biomedicines-14-00456-s001.zip]

Archive with 1 entries (1 files):
- biomedicines-4154380-supplementary.pdf
